# Supplementary material for: Cardiac Arrhythmias Requiring Electric Countershock during the Neonatal Period—A Systematic Review
Source: Children (Basel). 2023 May 5;10(5):838. doi: 10.3390/children10050838 (PMC10263252; doi:10.3390/children10050838)
Supplement: Supplementary file 1 [file children-10-00838-s001.zip]

Archive with 1 entries (1 files):
- children-2335667-supplementary.pdf
